# Supplementary material for: Mechanical control of the insect extracellular matrix nanostructure
Source: Sci Adv. 2026 Jan 2;12(1):eadw5022. doi: 10.1126/sciadv.adw5022 (PMC12758534; doi:10.1126/sciadv.adw5022)
Supplement: Supplementary file 2 — Movies S1 to S3 [file sciadv.adw5022_movies_s1_to_s3.zip]

Archive with 3 entries (3 files):
- adw5022_movie_s1.mov
- adw5022_movie_s2.mov
- adw5022_movie_s3.mov
