# Supplementary material for: Mechanical control of the insect extracellular matrix nanostructure
Source: Sci Adv. 2026 Jan 2;12(1):eadw5022. doi: 10.1126/sciadv.adw5022 (PMC12758534; doi:10.1126/sciadv.adw5022)
Supplement: Supplementary file 3 — Data S1 [file sciadv.adw5022_data_s1.zip]

Archive with 1 entries (1 files):
- adw5022_data_s1.xlsx
