# Supplementary material for: Mechanical control of the insect extracellular matrix nanostructure
Source: Sci Adv. 2026 Jan 2;12(1):eadw5022. doi: 10.1126/sciadv.adw5022 (PMC12758534; doi:10.1126/sciadv.adw5022)
Supplement: Supplementary file 3 — Data S1 [file sciadv.adw5022_data_s1.zip › adw5022_data_s1.xlsx]

## Sheet: Antibody
Antibody (dilution)
REAGENT or RESOURCE	SOURCE	IDENTIFIER
Rabbit anti-GFP [1:200]	MBL	Cat# 598
Goat anti-rabbit Fab’ Alexa Fluor 594 FluoroNanogold [1:200]	NAN	Cat# 7304
Rat anti-Dyl [1:300]	Fernandes	N/A
Rabbit anti-Tyn [1:300]	Fernandes	N/A
Rabbit anti-Mey [1:500]	This work	N/A
Rabbit anti-Nyo [1:500]	This work	N/A
Rabbit anti-Neo [1:500]	This work	N/A
Goat anti-rabbit IgG Alexa 488 [1:1000]	Thermo Fisher Scientific	Cat# A-11034, RRID:AB_2576217
Goat anti-rabbit IgG Alexa 555 [1:1000]	Thermo Fisher Scientific	﻿Cat# A-21429, RRID:AB_141761
Goat anti-rat IgG Alexa 555 [1:1000]	Thermo Fisher Scientific	﻿Cat# A-21434, RRID:AB_2535855
Goat anti-rabbit IgG Alexa 633 [1:1000]	Thermo Fisher Scientific	﻿Cat# A-21071, RRID:AB_2535732
HA high affinity Rat mono(3F10)	MERCK/Roche	ROAHAHA
Goat anti-rat IgG StarRed	abberior	STRED-1007-500UG
Anti-RFP pAb-HRP-DirecT	MBL	PM005-7
Anti-Myc-tag mAb-HRP-DirecT	MBL	M047-7
Anti-HA-HRP-DirecT	MBL	561-7
Anti-Rb-IgG-HRP	MBL	458
Anti-GFP-HRP-DirecT	MBL	598-7
Anti-RFP mAb -Magnetic Beads	MBL	M165-11
Anti-Myc-tag mAb -Magnetic beads	MBL	M047-11
Anti-Myc-tag pAb	MBL	562
Goat anti-Rabbit IgG (H+L) Highly Cross-Adsorbed Secondary Antibody, Alexa Fluor Plus 405	ThermoFisher/Invitrogen	A48254

## Sheet: Plasmid
Recombinant DNA
REAGENT or RESOURCE	SOURCE	IDENTIFIER
pUASTattB	Bischof	https://www.flyc31.org
pUASTattB-mCherry-Dyl	This study	N/A
pUASTattB-mCherry-DylΔZP	This study	N/A
pUASTattB-mCherry-DylZP	This study	N/A
pUASTattB-mCherry-Tyn	This study	N/A
pUASTattB-mCherry-TynΔZP	This study	N/A
pUASTattB-mCherry-TynZP	This study	N/A
pUASTattB-mVenus-Nyo	This study	﻿VectorBuilder
pUASTattB-HA-Mey	This study	﻿VectorBuilder
pWA-GAL4	Yasushi Hiromi (NIG, Japan)	﻿FlyBase: FBtp0010842
﻿pBFv-U6.2	Kondo 2013	﻿RRID: Addgene_138400; FlyBase: FBmc0003127
﻿pBFv-U6.2-Dyl KI gRNA	This study	N/A
﻿pBFv-U6.2-Tyn KI gRNA	This study	N/A
pHD-sfGFP-ScarlessDsRed	Addgene	Cat# 80811
pHD-mScarlet-Dyl-ScarlessDsRed	This study	N/A
pHD-mVenus-Dyl-ScarlessDsRed	This study	N/A
pHD-mVenus-Tyn-ScarlessDsRed	This study	N/A

## Sheet: Reagent
Reagent
REAGENT or RESOURCE	SOURCE	IDENTIFIER
Alexa FluorTM Plus 405 Phalloidin	Thermo Fisher Scientific	Cat# A30104
16% Formaldehyde Solution (w/v)	Thermo Fisher Scientific	Cat# 28908
25% Glutaraldehyde EM Grade	TAAB	Cat# G011/1
Osmium tetroxide crystals	Nissin EM	Cat# 300
Potassium Hexacyanoferrate (II) Trihydrate	Nacalai tesque	Cat# 28608
10×PBS	Nacalai tesque	Cat# 27575-31
Sodium cacodylate	TAAB	Cat# 3131
TritonX-100	Sigma-Aldrich	Cat# T9284
GoldEnhanceTM EM Plus	NAN	Cat# 2114
Ethanol	Wako	Cat# 057-00451
Propylene oxide	Wako	Cat# 165-05026
Epon 812 set	TAAB	Cat# 3402
Uranyl Acetate Dihydrate	Electron Microscopy Sciences	Cat# 22400
Lead stain solution	Sigma-Aldrich	Cat# 18-0875
Ruthemium red	Sigma-Aldrich	Cat# 00541
VECTASHIELD Mounting Medium	VECTOR LABORATORIES, INC.	Car# H-1000
VECTASHIELD PLUS Antifade Mounting Medium with DAPI	VECTOR LABORATORIES, INC.	Car# H-2000
In-Fusion PCR cloning kit	Takara Bio.	Cat# 639633
﻿KOD-Plus-Neo	Toyobo	Cat#: KOD-401
TransIT-insect transfection reagent	Mirus Bio	﻿Cat# MIR 6100
50mg/mL Hygromycin B Solution	FUJIFILM	Cat# 084-07681
SuperSep (TM) Ace, 5-20%, 17well	FUJIFILM	194-15021
SuperSep (TM) Ace, 5-20%, 13well	FUJIFILM	197-15011
iBind Flex Solution Kit	ThermoFisher/Invitrogen	SLF2020
iBind Flex Cards	ThermoFisher/Invitrogen	SLF2010
iBind Cards	ThermoFisher/Invitrogen	SLF1010
iBlot2 Transfer Stacks, PVDF, regular size	ThermoFisher/Invitrogen	IB24001
iBlot2 Transfer Stacks, PVDF, mini	ThermoFisher/Invitrogen	IB24002
Amersham ECL Prime Western Blotting Detection Reagent	cytiva	RPN2232
Schneider's Drosophila Medium	ThermoFisher/Gibco	21720024
Sf-900II SFM	ThermoFisher/Gibco	10902096
Penicillin-Streptomycin (10,000 U/mL)	ThermoFisher/Gibco	15140122
Fetal Bovine Serum (FBS)	EQUITECH-BIO
Fetal Bovine Serum (FBS)	Japan BioSerum
Polyoxyethylene（20）Sorbitan Monolaurate [Tween 20]	FUJIFILM Wako Pure Chemical Corporation	167-11515
Bovine Serum Albumin	MERCK/Sigma-Aldrich	A-2153
Albumin, from Bovine Serum (BSA), Fatty Acid Free	FUJIFILM Wako Pure Chemical Corporation	017-15141
SlowFade Diamond Antifade Mountant (without DAPI)	ThermoFisher/Invitrogen	S36963
ProLong Glass Antifade Mountant (without DAPI)	ThermoFisher/Invitrogen	P36980

## Sheet: Experimental models
Experimental Models: D. melanogaster
REAGENT or RESOURCE	SOURCE	IDENTIFIER
﻿D. melanogaster: Oregon R	﻿National Institute of Genetics (NIG)	N/A
﻿D. melanogaster: y,w	Akira Nakamura	N/A
﻿D. melanogaster: y v nos-φC31; attP40	﻿Bloomington Drosophila Stock Center (BDSC)	FBst0025709
﻿D. melanogaster: y[2] cho[2] v[1]; attP40{nos-Cas9}/CyO	Kondo 2013	NIG# CAS-0001
﻿D. melanogaster: w[1118]; CyO, P{Tub-PBac\T}2/wg[Sp-1]; l(3)*[*]/TM6B, Tb[1]	BDSC	FBst0008285
﻿D. melanogaster: neur-Gal4/TM6B, Dfd-GMR-YFP	﻿Francois Schweisguth	﻿FBti0017282
﻿D. melanogaster: mVenus-Tyn;; mScarlet-Dyl	This study	N/A
﻿D. melanogaster: mVenus-Tyn;; mScarlet-Dyl, neur-Gal4/TM6B, Dfd-GMR-YFP	This study	N/A
﻿D. melanogaster: mVenus-Tyn (X)	This study	N/A
﻿D. melanogaster: mVenus-Dyl (III)	This study	N/A
﻿D. melanogaster: UAS-Dicer2;; neur-Gal4/TM6B, Dfd-GMR-YFP	This study	N/A
﻿D. melanogaster: P{KK110997}VIE-260B	Vienna Drosophila Resource Center (VDRC)	FBst0474035
﻿D. melanogaster: w[1118]; P{GD12695}v39022	VDRC	FBst0462801
﻿D. melanogaster: P{KK104282}VIE-260B (II)	VDRC	FBst0472299
﻿D. melanogaster: w[1118]; P{GD1179}v5608/TM3	VDRC	FBst0470061
﻿D. melanogaster: UAS-Dicer2; P{KK110997}VIE-260B	This study	N/A
﻿D. melanogaster: UAS-Dicer2; P{GD12695}v39022	This study	N/A
﻿D. melanogaster: UAS-Dicer2; P{KK104282}VIE-260B (II)	This study	N/A
﻿D. melanogaster: UAS-Dicer2;; P{GD1179}v5608/TM3	This study	N/A
﻿D. melanogaster: w[1118]; P{GD16941}v48969	VDRC	FBst0468209
﻿D. melanogaster: P{KK112987}VIE-260B (II)	VDRC	FBst0478392
﻿D. melanogaster: w[1118]; P{GD17068}v49009	VDRC	FBst0468234
﻿D. melanogaster: P{KK111035}VIE-260B (II)	VDRC	FBst0474056
﻿D. melanogaster: P{KK111289}VIE-260B (II)	VDRC	FBst0474134
﻿D. melanogaster: w[1118]; P{GD17223}v46913	VDRC	FBst0466967
﻿D. melanogaster: yw; UAS-mCherry-Dyl/CyO, Dfd-EYFP	This study	N/A
﻿D. melanogaster: yw; UAS-mCherry-Tyn/CyO, Dfd-EYFP	This study	N/A
D. melanogaster: w[*];P{UAS-Np::eGFP} (II)	Schuh 2 reports	N/A
﻿D. melanogaster: neur-Gal4, tub-Gal80ts/TM6B, Dfd-GMR-YFP	Adrian Moore	N/A
﻿Drosophila Schneider 2 cells	﻿RIKEN Bioresource Center	﻿RCB1153; RRID: CVCL_Z232

## Sheet: Hardware and software
Microscope
REAGENT or RESOURCE	SOURCE	IDENTIFIER
Confocal microscope	Olympus	FV1000
Transmisson EM	JEOL	JEM-1400Plus
Field Emisson Scanning EM	JEOL	JSM-IT700HR
ImageJ-Fiji	LOCI	https://fiji.sc
JASP	JASP Team	https://jasp-stats.org
SnapGene	SnapGene software	www.snapgene.com
